# Supplementary material for: Cervical screening participation and access facilitators and barriers for people with intellectual disability: a systematic review and meta-analysis
Source: Front Psychiatry. 2024 Jul 26;15:1379497. doi: 10.3389/fpsyt.2024.1379497 (PMC11310793; doi:10.3389/fpsyt.2024.1379497)
Supplement: Supplementary tables and figures — Easy Read Version - Cervical screening for people with intellectual disability [file DataSheet_1.zip]

Archive with 2 entries (2 files):
- Easy Read Version - Cervical screening for people with intellectual disability.DOCX
- Supplementary tables and figures.docx
